# Supplementary material for: Sequence Neighborhoods Enable Reliable Prediction of Pathogenic Mutations in Cancer Genomes
Source: Cancers (Basel). 2021 May 14;13(10):2366. doi: 10.3390/cancers13102366 (PMC8156421; doi:10.3390/cancers13102366)
Supplement: Supplementary file 1 [file cancers-13-02366-s001.zip]

Archive with 2 entries (2 files):
- Supplementary Figures.pdf
- Supplementary Tables_1202501.xlsx
